# Supplementary material for: Efficacy of Real-Time Feedback Exercise Therapy in Patients Following Total Hip Arthroplasty: Protocol for a Pilot Cluster-Randomized Controlled Trial
Source: JMIR Res Protoc. 2024 Aug 20;13:e59755. doi: 10.2196/59755 (PMC11372329; doi:10.2196/59755)
Supplement: Multimedia Appendix 1 [file resprot_v13i1e59755_app1.zip]

Archive with 4 entries (4 files):
- Multimedia Appendix 1/Comment_on_Appendix_1.pdf
- Multimedia Appendix 1/HealthCheck_T0_SETT_RCT-THA_V1_16052023 en.pdf
- Multimedia Appendix 1/HealthCheck_T1_SETT_RCT-THA_V1_16052023 en.pdf
- Multimedia Appendix 1/HealthCheck_T2_SETT_RCT-THA_V1_16052023 en.pdf
