# Supplementary material for: Efficacy of Real-Time Feedback Exercise Therapy in Patients Following Total Hip Arthroplasty: Protocol for a Pilot Cluster-Randomized Controlled Trial
Source: JMIR Res Protoc. 2024 Aug 20;13:e59755. doi: 10.2196/59755 (PMC11372329; doi:10.2196/59755)
Supplement: Multimedia Appendix 2 [file resprot_v13i1e59755_app2.zip]

Archive with 3 entries (3 files):
- Multimedia Appendix 2/Comment_on_Appendix_2.pdf
- Multimedia Appendix 2/Exercise_Program_SETT_RCT-THA_V1_13022024.pdf
- Multimedia Appendix 2/Home-Exercise_Diary_SETT_RCT-THA_V1_1_26022024 en.pdf
