# Supplementary material for: Efficacy of Real-Time Feedback Exercise Therapy in Patients Following Total Hip Arthroplasty: Protocol for a Pilot Cluster-Randomized Controlled Trial
Source: JMIR Res Protoc. 2024 Aug 20;13:e59755. doi: 10.2196/59755 (PMC11372329; doi:10.2196/59755)
Supplement: Multimedia Appendix 3 [file resprot_v13i1e59755_app3.zip]

Archive with 2 entries (2 files):
- Multimedia Appendix 3/Comment_on_Appendix_3.pdf
- Multimedia Appendix 3/Förderzusage_MA23_Call30_30-29_signed_EN.pdf
